# Supplementary material for: The Transcriptome of Chicken Migratory Primordial Germ Cells Reveals Intrinsic Sex Differences and Expression of Hallmark Germ Cell Genes
Source: Cells. 2023 Apr 13;12(8):1151. doi: 10.3390/cells12081151 (PMC10136783; doi:10.3390/cells12081151)
Supplement: Supplementary file 1 [file cells-12-01151-s001.zip]

Archive with 2 entries (2 files):
- Copy of Supp Tables_Cells.xlsx
- Supp Figures_Cells.pdf
