# Supplementary material for: The Transcriptome of Chicken Migratory Primordial Germ Cells Reveals Intrinsic Sex Differences and Expression of Hallmark Germ Cell Genes
Source: Cells. 2023 Apr 13;12(8):1151. doi: 10.3390/cells12081151 (PMC10136783; doi:10.3390/cells12081151)
Supplement: Supplementary file 1 [file cells-12-01151-s001.zip › Copy of Supp Tables_Cells.xlsx]

## Sheet: Supp Table 1
Supplementary Table S1: The quality control of RNA-Seq data from chicken PGCs.
PGC sample	Total reads	Avg % bases >=Q20	Avg % bases >=Q30	% of reads retained	% of reads mapped
F13	231660042	96.96	92.53	94.97	94.61
F27	243853692	96.71	92.04	94.57	92.89
F81	311733354	96.72	92.1	94.59	92.96
F90	217555862	96.85	92.33	94.76	93.61
M19	230801988	96.62	91.86	94.2	93.87
M29	227413402	96.66	92.01	94.39	92.32
M5	206866378	96.4	91.15	94.48	94.42
M57	247238690	96.76	92.19	94.65	93.09
F70	222114128	96.76	92.16	94.63	92.62
Total reads:total number of raw reads generated
Avg % bases:Percentage of average number of bases higher than phred score 20
Avg % bases >=Q30:Percentage of average number of bases higher than phred score 30
% of reads retained:Percentage of number of reads retained after adapter trimming
% of reads mapped:Percentage of number of reads mapped to reference genome

## Sheet: Supp Table 2
Supplementary Table S2:Samples used for the identification of germ-cell specific gene expression
Cell types	Description	Replicates	Source
CEF	Chicken embryonic fibrobalsts	3	SRR12933200, SRR12933201, SRR12933202
ESCs	Chicken embryonic stem cells	3	SRR12933203, SRR12933204, SRR12933205
DT40	DT40 cell line	5	SRP043529, SRR913007, SRR912956, SRR2056332, SRR2056331
EGKX	Laid egg stage	3	SRR4204959, SRR4204958, SRR4204957
In ovo PGCs	in ovo PGCs from 2.5 day embryo (E2.5)	4	SRR16929067, SRR16929068, SRR16929069, SRR16929070
The source code is the corresponding NCBI SRR-ids for the samples.

## Sheet: Supp Table 3
Supplementary Table S3: List of genes expressed specifically in PGCs.
Gene	Genename	Chr	log2FoldChange	padj	PGCs	Non-germ	PGC/Non-germ	Candidate genes
ENSGALG00000011243	DAZL	2	-7.6346	2.52253e-16	103586	521.232	198.734	1		Gene	Gene ID
ENSGALG00000014713	DDX4	Z	-6.15552	2.19078e-08	47121.8	660.932	71.296	1		Genename	Gene name
ENSGALG00000010533	ELAVL4	8	-6.29698	2.64954e-20	32715.6	415.958	78.6513			Chr	Chromosome number
ENSGALG00000006241	TUBA3A	9	-8.56202	0	28359.4	75.3412	376.413			log2FoldChange	The log2 value of fold change of PGCs vs non-germ cells (EGK-X, ESCs,DT40 and CEFs) obtained from the DESeq2 R package, log2fc value lower than -2 was used as a cutoff to call germ cell specific genes
ENSGALG00000009705	RYR3	5	-5.10711	4.77799e-18	21582.7	626.13	34.4701			padj	adjusted pvalue means corrected for multiple testing, value lower than 0.05 was used to filter germ cell specific genes
ENSGALG00000010980	STK31	2	-8.25583	2.86477e-37	19135.5	62.339	306.959			PGCs	Average expression value from PGCs, >700 are considered as gene is expressed
ENSGALG00000001109	GTSF1	27	-4.78156	8.63726e-06	17789.6	646.757	27.5058	1		Non-germ	Average expression value from non-germ cells (EGK-X, ESCs,DT40 and CEFs), <700 are considered as not expressed in Non-germ cells
ENSGALG00000009920	COCH	5	-7.83064	4.74314e-26	16952.4	74.2349	228.362			PGC/Non-germ	Ratio of average expression of PGCs and non-germ cells (EGK-X, ESCs,DT40 and CEFs), ratio higher 10 was used to filter germ cell specific genes
ENSGALG00000053806	ENSGALG00000053806	5	-4.94099	1.13865e-05	13946.5	453.892	30.7265			Candidate genes	value=1 refers to candidate genes selected for validation
ENSGALG00000033664	MOV10L1	1	-7.3192	9.58619e-11	13779.5	86.1745	159.902	1
ENSGALG00000045947	RANBP2	10	-4.79044	0.00019187	12966.8	468.442	27.6807
ENSGALG00000009107	NRXN1	3	-4.44641	9.85679e-06	11864.8	544.294	21.7985
ENSGALG00000034574	ASZ1	1	-6.85059	2.8534e-11	11248.5	97.3393	115.56
ENSGALG00000029023	DMRTB1	8	-8.26802	3.40505e-16	10222	33.0547	309.245	1
ENSGALG00000017819	RF00056	10	-4.15905	8.7606e-07	10157.6	241.127	42.1257
ENSGALG00000011565	TDRD9	5	-6.78137	1.48825e-21	10148	92.1337	110.145	1
ENSGALG00000046180	TDRD1	6	-4.09104	9.70415e-11	9598.16	439.091	21.8592	1
ENSGALG00000048597	ENSGALG00000048597	7	-6.91047	7.52801e-07	9385.02	77.8972	120.479
ENSGALG00000002845	CTNNA3	6	-7.26247	2.59664e-23	9113.13	59.3854	153.457
ENSGALG00000019211	MAEL	1	-3.95532	0.00206947	8861.38	571.191	15.5139
ENSGALG00000005601	DNAH12	12	-4.57203	1.72965e-33	8850.47	371.852	23.8011
ENSGALG00000011624	PNLDC1	3	-6.50801	3.35971e-32	8684.12	95.4009	91.0276	1
ENSGALG00000004704	TDRD12	11	-5.2078	1.11533e-116	8520.27	231.292	36.8377
ENSGALG00000002645	PIWIL1	15	-4.68447	2.24297e-06	8258.57	321.093	25.7202	1
ENSGALG00000027853	CTNNA2	4	-3.56393	0.000499951	7984.81	675.227	11.8254
ENSGALG00000045414	RNF17	1	-7.6676	1.11074e-18	7776.2	38.0772	204.222
ENSGALG00000052157	POL	2	-3.95316	0.0361789	7543.06	487.027	15.488
ENSGALG00000028803	B3GNT4	15	-4.54505	2.32616e-23	7414.44	316.996	23.3897
ENSGALG00000006258	SPOCK1	13	-4.4266	1.49954e-05	7404.96	344.306	21.5069
ENSGALG00000008113	PLCL1	7	-3.85212	0.000251201	7341.86	508.339	14.4428
ENSGALG00000048226	TDRD9	5	-6.70098	2.01807e-19	7167.45	68.8261	104.139
ENSGALG00000032534	OBSCN	2	-4.38836	9.28174e-10	6912.84	330.207	20.9349
ENSGALG00000012156	DPP10	7	-5.04518	5.58304e-09	6896.42	208.757	33.0357
ENSGALG00000009173	GFRA1	6	-4.49282	6.56504e-06	6570.68	291.942	22.5068
ENSGALG00000001864	C9orf72	Z	-3.4438	1.61269e-28	6453.14	592.961	10.8829
ENSGALG00000026578	MEIOC	2	-6.56598	2.26172e-40	6370.82	67.0763	94.9788
ENSGALG00000006644	ACSL6	13	-5.71179	1.81992e-12	5821.34	111.082	52.4057
ENSGALG00000010857	DAB1	8	-3.46828	0.0003485	5818.93	525.639	11.0702
ENSGALG00000017804	RF00019	2	-5.53696	3.2504e-06	5757.32	123.997	46.4309
ENSGALG00000010891	ABCB11	7	-3.36184	2.52384e-18	5548.99	539.336	10.2886
ENSGALG00000051776	TTN	7	-4.55736	2.44893e-08	5504.67	233.881	23.5362
ENSGALG00000017790	RF00001	2	-4.65746	0.00167204	5393.5	179.665	30.0197
ENSGALG00000030276	SHTN1	6	-3.48693	1.872e-07	5362.3	478.264	11.212
ENSGALG00000011577	CNTNAP5	7	-4.40312	2.9168e-06	5208.57	246.088	21.1655
ENSGALG00000003914	CALR3	28	-4.20917	7.00682e-19	5172.14	279.282	18.5194
ENSGALG00000015799	ELAVL2	Z	-4.24742	0.000276697	5111.2	268.96	19.0036
ENSGALG00000016837	MYO16	1	-3.40191	0.000202819	5095.71	482.127	10.5692
ENSGALG00000017204	SESN3	1	-4.41843	2.62253e-12	5064.92	237.089	21.3629
ENSGALG00000010337	GPR149	9	-4.63651	2.12082e-13	5045.19	202.532	24.9106
ENSGALG00000009826	CLGN	4	-3.89839	8.66221e-06	4875.51	326.916	14.9136
ENSGALG00000011350	NEGR1	8	-3.52882	0.000753535	4844.4	381.299	12.705
ENSGALG00000049492	ARL2BP	11	-3.49065	2.49429e-19	4792.66	426.691	11.2321
ENSGALG00000038543	KCNH7	7	-7.32835	6.18332e-14	4770.55	29.5761	161.297	1
ENSGALG00000050584	ENSGALG00000050584	3	-8.29977	1.95902e-19	4761.29	15.081	315.715
ENSGALG00000035916	SHANK2	5	-3.78048	0.000518615	4756.27	346.036	13.745
ENSGALG00000006882	ST8SIA2	10	-4.07303	2.15676e-05	4647.61	276.243	16.8244	1
ENSGALG00000005971	RIC3	5	-3.84993	0.00013277	4591.39	318.525	14.4145
ENSGALG00000047826	ENSGALG00000047826	6	-4.72792	2.23141e-08	4536.05	171.072	26.5154
ENSGALG00000015928	DDX43	3	-7.49524	2.5125e-116	4290.5	23.6692	181.269	1
ENSGALG00000050669	ADAD1	4	-6.48881	8.19512e-17	4075.55	45.2	90.1671
ENSGALG00000009172	OSBPL6	7	-3.56811	9.00175e-16	4070.8	343.221	11.8606
ENSGALG00000016492	TDRD15	3	-5.55621	3.30056e-11	4025.58	85.4281	47.1224	1
ENSGALG00000007929	DIXDC1	24	-4.98033	1.58584e-45	3993.3	126.718	31.5133
ENSGALG00000040241	NTRK3	10	-5.9446	8.95518e-26	3955	64.0687	61.7306
ENSGALG00000010812	RYR2	3	-5.90716	7.23738e-17	3952.27	66.0019	59.8811
ENSGALG00000042963	MROH8	27	-3.33488	8.69831e-05	3945.66	390.939	10.0928
ENSGALG00000016912	EDNRB	1	-4.33196	1.15658e-05	3886.8	192.92	20.1472
ENSGALG00000004980	kcnma1	6	-3.83207	7.54812e-05	3822.19	268.359	14.2428
ENSGALG00000015053	GLDC	Z	-3.3864	4.4715e-06	3812.8	364.587	10.4579
ENSGALG00000029211	FKBP6	19	-5.32653	2.51295e-19	3805.62	95.0967	40.0185	1
ENSGALG00000014903	ITGA2	Z	-4.01334	3.33309e-21	3790.52	234.553	16.1607
ENSGALG00000002944	CPS1	7	-4.16895	1.7568e-84	3743.44	208.024	17.9952
ENSGALG00000007755	NEXMIF	4	-3.65609	1.80117e-07	3730.63	295.725	12.6152
ENSGALG00000054136	RANBP2	12	-3.69793	0.000553201	3726.01	287.006	12.9824
ENSGALG00000052663	ENSGALG00000052663	9	-4.86031	2.40367e-05	3667.68	126.104	29.0846
ENSGALG00000002335	DOCK3	12	-5.59059	1.72134e-18	3557.31	73.9488	48.105
ENSGALG00000023670	NAALADL2	9	-4.3784	1.60713e-07	3473.69	167.063	20.7927
ENSGALG00000006886	DACH2	4	-4.04319	5.36018e-29	3405.41	206.303	16.5068
ENSGALG00000003160	CERS1	28	-3.46873	7.01119e-11	3378.82	304.912	11.0813
ENSGALG00000027986	NIPAL1	4	-3.58585	0.0012078	3376.91	281.062	12.0148
ENSGALG00000052716	ENSGALG00000052716	KZ626838.1	-3.54817	0.00369407	3306.47	282.574	11.7013
ENSGALG00000044995	ADAD1	4	-6.40541	8.68349e-12	3184.61	37.423	85.0975
ENSGALG00000005037	TEX14	19	-4.6911	1.29397e-97	3152.58	121.725	25.8993
ENSGALG00000052685	ENSGALG00000052685	8	-4.58015	1.33529e-05	3130.39	90.913	34.4329
ENSGALG00000044279	TDRD6	3	-4.80092	5.62797e-11	3100.27	111.002	27.93	1
ENSGALG00000029462	C8orf48	4	-3.38758	1.26071e-14	2993.21	285.768	10.4743
ENSGALG00000012228	MDGA2	5	-4.3744	4.02079e-07	2977.91	143.518	20.7494
ENSGALG00000038512	AGTR1	9	-4.07419	2.60624e-05	2963.83	175.783	16.8607
ENSGALG00000042505	DSEL	2	-4.01984	1.41495e-05	2943.22	181.535	16.213
ENSGALG00000051354	ENSGALG00000051354	3	-12.0296	5.28776e-47	2885.62	0.605833	4763.05
ENSGALG00000011052	SLC38A11	7	-5.62294	1.71476e-09	2846.7	57.5621	49.4544
ENSGALG00000054787	TOPAZ1	2	-5.68629	1.75107e-11	2729.78	52.9654	51.5389
ENSGALG00000027494	SPTSSB	9	-6.41805	4.5454e-11	2636.3	30.724	85.8057
ENSGALG00000006172	ABCC8	5	-3.92944	5.47649e-09	2613.38	171.247	15.2609
ENSGALG00000047853	ENSGALG00000047853	9	-5.53884	5.48545e-11	2596.87	55.6612	46.6549
ENSGALG00000032386	DCLK2	4	-3.51409	0.000118119	2593.89	227.142	11.4196
ENSGALG00000047089	ENSGALG00000047089	12	-3.69723	1.01058e-21	2586.96	199.74	12.9517
ENSGALG00000046353	SUN domain-containing protein 3-like	2	-6.03125	3.30667e-11	2585.59	39.4153	65.5986
ENSGALG00000007780	EIF4E3	12	-3.5768	0.00015945	2578.43	216.162	11.9282
ENSGALG00000037387	CLSTN2	9	-3.36975	5.1261e-06	2536.19	245.236	10.3418
ENSGALG00000036160	BOLL	7	-5.22942	1.33247e-07	2528.35	67.2534	37.5943
ENSGALG00000002744	PCDH15	6	-4.07814	5.98246e-11	2518.54	148.972	16.9061
ENSGALG00000002266	OGDHL	6	-3.50866	1.35064e-05	2428.33	219.385	11.0688
ENSGALG00000048939	RANBP2	12	-4.29948	8.54933e-05	2383.5	120.95	19.7065
ENSGALG00000033634	TDRD5	8	-5.08003	5.11788e-08	2383.04	70.3758	33.8617	1
ENSGALG00000007862	CNTN3	12	-4.24522	2.15656e-06	2315.38	122.157	18.9541
ENSGALG00000052590	ENSGALG00000052590	4	-8.40568	2.59557e-20	2238.93	6.62646	337.877
ENSGALG00000037856	CHL1	12	-3.90532	2.5249e-05	2168.93	144.873	14.9713
ENSGALG00000004297	DNAH1	12	-3.83216	7.72318e-09	2160.34	151.702	14.2406
ENSGALG00000042116	FUT9	3	-4.41771	3.40661e-23	2155.53	100.658	21.4144
ENSGALG00000029865	ENSGALG00000029865	18	-5.9198	7.93171e-16	2155.43	35.5177	60.6861
ENSGALG00000033960	ADGRB1	2	-4.18934	6.81704e-08	2136.75	117	18.2629
ENSGALG00000051549	TEX14	19	-4.69292	3.86379e-139	2120.25	82.2894	25.7658
ENSGALG00000003148	SPAG16	7	-3.41574	0.000385572	2112.64	197.833	10.6789
ENSGALG00000007786	DOK5	20	-5.26556	7.72521e-24	2106.23	54.7536	38.4674
ENSGALG00000009041	ANKRD9L	3	-5.41541	0.00026061	2062.75	48.2243	42.774
ENSGALG00000037408	ADMP	28	-3.94995	7.165e-08	2049.63	132.302	15.4921
ENSGALG00000014971	SLC2A9	4	-3.57782	0.00062392	2021.87	169.213	11.9487
ENSGALG00000049390	ENSGALG00000049390	22	-3.35302	1.5344e-14	2021.13	197.49	10.2341
ENSGALG00000054631	ENSGALG00000054631	8	-4.62755	5.59511e-09	2003.45	80.8242	24.7878
ENSGALG00000052793	ENSGALG00000052793	28	-6.4189	5.21693e-14	1984.07	23.0935	85.9143
ENSGALG00000007948	LRRC4C	5	-5.56445	6.13588e-11	1967.87	41.5587	47.3515
ENSGALG00000040705	ENSGALG00000040705	18	-5.12774	1.22291e-12	1962.27	56.0384	35.0166
ENSGALG00000007007	KNDC1	6	-3.35027	0.000156104	1944.78	190.532	10.2071
ENSGALG00000035230	CSMD1	3	-4.508	3.30936e-08	1938.1	85.3525	22.707
ENSGALG00000008434	SORCS3	6	-5.34511	1.83585e-13	1905.86	46.9037	40.6334
ENSGALG00000044942	RANBP2	12	-3.61829	0.000192513	1838.81	149.596	12.2918
ENSGALG00000002993	CA10	18	-3.76679	0.000108815	1809.34	132.857	13.6188
ENSGALG00000051852	PKDREJ	1	-3.52879	3.69212e-05	1795.47	155.474	11.5484
ENSGALG00000021158	SLC7A9	11	-4.10197	1.51008e-45	1781.75	103.931	17.1436
ENSGALG00000027147	SUB1L1	28	-4.83873	6.10585e-81	1775.08	62.0413	28.6113
ENSGALG00000052964	TOPAZ1	2	-5.54847	2.2723e-09	1759.92	37.4962	46.936
ENSGALG00000046869	ENSGALG00000046869	9	-6.03622	4.9345e-10	1747.47	26.5073	65.9242
ENSGALG00000050964	SHANK1	5	-4.46741	0.000157846	1744.2	66.639	26.1739
ENSGALG00000013964	SPATA18	4	-3.44677	2.45968e-12	1726.48	158.407	10.899
ENSGALG00000031266	ENSGALG00000031266	5	-3.69341	6.48043e-27	1717.94	132.561	12.9596
ENSGALG00000006864	COL24A1	8	-4.33013	1.2805e-16	1641.1	81.7992	20.0626
ENSGALG00000050107	ENSGALG00000050107	9	-4.95916	5.23978e-10	1629.29	52.2775	31.1662
ENSGALG00000053642	ENSGALG00000053642	5	-4.716	3.98545e-06	1587.55	47.9219	33.1278
ENSGALG00000015375	PLCXD2	1	-4.02122	3.57667e-05	1582.19	97.2962	16.2616
ENSGALG00000011562	PRKN	3	-3.61077	6.8925e-13	1522.25	124.726	12.2048
ENSGALG00000014225	KCTD8	4	-3.41876	2.32243e-06	1487.78	139.047	10.6998
ENSGALG00000003759	RORA	10	-3.54682	1.87121e-13	1480.74	126.291	11.7248
ENSGALG00000051420	ENSGALG00000051420	7	-7.21015	1.36848e-08	1469.22	9.77878	150.246
ENSGALG00000054300	ENSGALG00000054300	1	-4.41051	1.10938e-05	1457.5	68.3958	21.3098
ENSGALG00000053018	ENSGALG00000053018	3	-3.79285	0.0224458	1455.4	104.955	13.8669
ENSGALG00000050328	ENSGALG00000050328	13	-5.01741	2.63531e-17	1425.73	43.6816	32.6392
ENSGALG00000041690	ENSGALG00000041690	13	-4.4108	1.32908e-22	1402.95	65.6692	21.3639
ENSGALG00000022206	DYNC1LI2	5	-6.39685	5.10927e-11	1397.82	16.4832	84.8028
ENSGALG00000049315	SUN3	2	-3.97154	4.46463e-05	1385.27	88.1664	15.712
ENSGALG00000003016	MASP2	21	-3.97747	1.23855e-16	1366.59	86.4504	15.8078
ENSGALG00000013684	SGCZ	4	-6.3494	3.93492e-15	1351.44	16.5487	81.6644
ENSGALG00000005319	CDH8	11	-5.59549	8.96143e-15	1342.35	27.9315	48.0587
ENSGALG00000051445	RANBP2	12	-3.94034	0.000145014	1338.17	87.0854	15.3661
ENSGALG00000039919	ENSGALG00000039919	KZ626835.1	-4.01607	2.48212e-11	1329.48	82.3049	16.1531
ENSGALG00000037479	IGSF21	21	-3.76366	1.41192e-05	1310.47	96.4443	13.5878
ENSGALG00000034351	RF00410	33	-3.87814	9.33613e-08	1289.57	71.6461	17.9992
ENSGALG00000005752	ABCA4	8	-3.39685	2.44871e-30	1258.63	119.758	10.5098
ENSGALG00000025517	RF00397	3	-3.84572	7.47384e-18	1257.68	87.3355	14.4006
ENSGALG00000050892	ENSGALG00000050892	Z	-3.56498	0.000274886	1255.54	105.998	11.8449
ENSGALG00000041563	UNC80	7	-3.70467	3.21421e-14	1229.99	94.0484	13.0783
ENSGALG00000010160	DMRT1	Z	-4.21568	0.000298836	1216.05	65.4587	18.5773	1
ENSGALG00000039756	NKAIN2	3	-3.3725	9.54293e-05	1204.05	116.39	10.345
ENSGALG00000051069	ENSGALG00000051069	12	-5.05559	1.29536e-21	1192.07	35.5628	33.5202
ENSGALG00000026518	RUNDC3A	27	-3.43602	8.12427e-06	1176.92	108.922	10.8051
ENSGALG00000005419	ERC2	12	-3.70198	9.75638e-06	1168.34	89.6644	13.0302
ENSGALG00000016183	ENSGALG00000016183	3	-5.20582	9.61177e-06	1158.27	31.3851	36.9052
ENSGALG00000048595	ENSGALG00000048595	8	-4.79901	3.545e-14	1156.94	41.302	28.0116
ENSGALG00000051748	METTL11B	8	-4.60886	2.57594e-21	1135.02	46.2927	24.5185
ENSGALG00000048040	DLIC	5	-5.85444	2.87528e-09	1123.14	19.3787	57.9572
ENSGALG00000045507	SUN1	2	-3.36579	0.00126944	1122.31	108.765	10.3187
ENSGALG00000049617	ENSGALG00000049617	4	-6.57297	7.34985e-08	1116.97	11.5835	96.4285
ENSGALG00000034684	ENSGALG00000034684	3	-5.23455	6.70819e-08	1113.37	29.7416	37.4348
ENSGALG00000035157	SOX21	1	-3.3922	0.000727741	1083.88	103.311	10.4914
ENSGALG00000017909	RF00619	17	-3.5347	0.000630526	1083.25	93.5197	11.5831
ENSGALG00000004879	SLC6A11	12	-4.24953	1.09429e-05	1063.78	55.7379	19.0853
ENSGALG00000050732	ENSGALG00000050732	13	-4.27789	2.67549e-05	1053.93	54.147	19.4642
ENSGALG00000048748	ENSGALG00000048748	8	-3.38574	2.36037e-14	1043.19	99.8232	10.4504
ENSGALG00000048808	ENSGALG00000048808	2	-3.88859	0.00753773	1035.91	69.8279	14.8352
ENSGALG00000048072	ENSGALG00000048072	5	-4.69211	0.000970236	1033.93	29.8698	34.6144
ENSGALG00000010200	TRHDE	1	-3.65322	1.16556e-05	1013.79	80.651	12.5701
ENSGALG00000042928	RDH7	7	-3.91693	6.03839e-05	1013.28	62.5045	16.2113
ENSGALG00000009278	RBM46	4	-3.67803	7.26532e-05	1010.35	78.8336	12.8162
ENSGALG00000050772	ENSGALG00000050772	25	-4.19823	7.38228e-11	1008.2	54.9211	18.3573
ENSGALG00000048943	ENSGALG00000048943	8	-4.59468	1.26777e-05	1003.19	28.7358	34.9108
ENSGALG00000002152	GABRP	13	-4.97108	8.76731e-12	998.495	31.5573	31.6407
ENSGALG00000048316	ENSGALG00000048316	15	-4.44587	1.07185e-13	997.807	45.5783	21.8921
ENSGALG00000051785	ENSGALG00000051785	7	-5.81753	7.71547e-07	995.642	17.5102	56.8606
ENSGALG00000015967	LRRTM1	4	-6.33329	3.3853e-09	993.236	12.1595	81.6837
ENSGALG00000007367	WFIKKN2	18	-5.8617	9.28297e-30	988.803	16.5275	59.8277
ENSGALG00000037194	ENSGALG00000037194	3	-3.95279	1.13509e-06	988.465	63.6873	15.5206
ENSGALG00000053408	NEB	7	-3.76371	3.12576e-07	985.347	72.5868	13.5747
ENSGALG00000047609	ENSGALG00000047609	4	-5.96699	1.26754e-11	985.222	15.5057	63.5392
ENSGALG00000041791	DPP6	2	-4.56631	6.60595e-21	981.351	41.4993	23.6474
ENSGALG00000033695	CYP26A1	6	-4.64536	3.77601e-13	975.803	38.7775	25.1641
ENSGALG00000002974	SPHKAP	9	-5.5771	6.16516e-14	969.238	20.3237	47.6901
ENSGALG00000015616	ACOT12	Z	-4.11878	0.000135842	961.559	55.2372	17.4078
ENSGALG00000026754	KRFB1	25	-3.46305	0.00418064	956.171	86.6495	11.0349
ENSGALG00000050365	ENSGALG00000050365	13	-4.26238	2.66337e-05	952.298	49.4398	19.2618
ENSGALG00000047726	ENSGALG00000047726	5	-4.89387	0.000460842	946.628	22.2488	42.5474
ENSGALG00000010691	ENSGALG00000010691	3	-4.01046	5.09347e-54	942.165	59.0005	15.9688
ENSGALG00000050059	ENSGALG00000050059	12	-6.88402	4.0634e-19	935.07	7.71118	121.262
ENSGALG00000048407	ENSGALG00000048407	4	-3.91717	0.000944073	931.423	61.548	15.1333
ENSGALG00000015944	RIMS1	3	-3.60699	2.99125e-05	926.577	76.0156	12.1893
ENSGALG00000053193	ENSGALG00000053193	3	-8.43044	2.72696e-57	916.014	2.62034	349.579
ENSGALG00000007045	ADGRA1	6	-3.45492	0.00010119	900.984	82.1998	10.9609
ENSGALG00000005400	CACNA2D3	12	-4.78842	6.29033e-20	899.71	32.3536	27.8086
ENSGALG00000050237	ENSGALG00000050237	18	-7.38419	1.06935e-11	893.608	5.17133	172.8
ENSGALG00000049766	ENSGALG00000049766	Z	-4.40681	0.000581261	886.725	41.7497	21.2391
ENSGALG00000051110	ENSGALG00000051110	10	-6.19977	3.75131e-13	885.646	11.8509	74.7321
ENSGALG00000039116	ARL2BP	11	-4.52001	7.09443e-24	880.216	38.5552	22.83
ENSGALG00000016655	GYG2	1	-3.59539	0.000156806	876.218	72.4657	12.0915
ENSGALG00000053295	ENSGALG00000053295	7	-4.67801	2.96908e-08	873.083	33.8681	25.7789
ENSGALG00000049098	ENSGALG00000049098	11	-6.48665	5.10813e-57	869.378	9.68097	89.8028
ENSGALG00000015096	SH3GL2	Z	-3.68764	1.54954e-05	856.176	66.5477	12.8656
ENSGALG00000049062	ENSGALG00000049062	KZ626835.1	-3.72152	5.43584e-11	848.888	64.3509	13.1915
ENSGALG00000053133	ENSGALG00000053133	4	-5.51372	2.36393e-19	845.021	18.3163	46.1349
ENSGALG00000045608	FAM178B	22	-4.73359	8.44981e-42	832.55	31.1366	26.7387
ENSGALG00000009624	FSIP1	5	-4.7671	5.66043e-20	821.131	30.1512	27.2338
ENSGALG00000001662	ATP10B	13	-3.60029	1.15017e-05	818.755	67.3795	12.1514
ENSGALG00000052026	SPINK2	4	-3.34143	0.000216821	818.697	80.7966	10.1328
ENSGALG00000008442	TENM1	4	-4.44713	1.07517e-10	815.087	37.3934	21.7976
ENSGALG00000052618	ENSGALG00000052618	5	-4.33032	1.03439e-07	811.037	40.139	20.2057
ENSGALG00000049349	ENSGALG00000049349	14	-5.46681	5.63521e-09	809.501	18.0914	44.745
ENSGALG00000017803	RF00019	2	-5.54864	5.73424e-06	806.665	17.2841	46.6709
ENSGALG00000047729	ENSGALG00000047729	6	-3.36865	0.000566473	803.3	77.8053	10.3245
ENSGALG00000008845	HAO1	3	-3.54335	4.59206e-49	799.986	68.9553	11.6015
ENSGALG00000010397	GRID2	4	-4.0673	5.7954e-10	794.915	47.2948	16.8077
ENSGALG00000054638	ENSGALG00000054638	KZ626835.1	-3.42386	6.77285e-07	777.373	72.5079	10.7212
ENSGALG00000045668	KCNU1	22	-5.79709	3.01229e-08	774.396	13.7793	56.2
ENSGALG00000041083	ZIC2	1	-4.25611	1.25748e-07	771.556	40.5506	19.027
ENSGALG00000025390	RF00494	1	-4.06404	1.63282e-05	771	46.0947	16.7264
ENSGALG00000051229	TTN	7	-6.26199	1.84864e-11	765.574	9.83584	77.8351
ENSGALG00000003836	RBM44	7	-4.30165	1.48766e-14	762.126	38.5551	19.7672
ENSGALG00000051996	ENSGALG00000051996	2	-5.77892	1.06146e-07	760.229	13.6778	55.5813
ENSGALG00000048395	ENSGALG00000048395	5	-10.3521	3.67679e-95	745.489	0.618492	1205.33
ENSGALG00000041736	FSTL5	4	-4.11415	1.40846e-05	728.011	41.9623	17.3492
ENSGALG00000045994	ENSGALG00000045994	KZ626837.1	-6.6724	1.11128e-39	722.82	7.33754	98.5098
ENSGALG00000047213	ENSGALG00000047213	13	-6.46809	4.352e-11	719.731	7.98445	90.1415
ENSGALG00000051301	KHK	3	-5.4816	6.45505e-14	717.72	16.0735	44.6522
ENSGALG00000047759	ENSGALG00000047759	8	-4.72396	1.33358e-15	717.084	26.9208	26.6368
ENSGALG00000006819	AGBL1	10	-3.33758	3.06333e-05	716.342	70.7967	10.1183

## Sheet: Supp Table 4
Supplementary Table S4: Expression of germ cell exclusive genes in male and female PGCs
Gene	Genename	Chr	Female	Male			Gene	Gene ID
ENSGALG00000054787	ENSGALG00000054787	2	3506.14	2865.43			Genename	Gene name
ENSGALG00000011565	TDRD9	5	12739	11014.1			Chr	Chromosome number
ENSGALG00000010160	DMRT1	Z	974.045	2014.19			Female	Average expression value from female PGCs, <500 are considered as gene is not expressed in female cells
ENSGALG00000002645	PIWIL1	15	10311.9	9038.43			Male	Average expression value from male PGCs, >500 are considered as expressed in male cells
ENSGALG00000033634	TDRD5	8	2900.14	2701.95
ENSGALG00000019211	MAEL	1	11548.2	9091.37
ENSGALG00000004704	ENSGALG00000004704	11	9984.43	10145.8
ENSGALG00000034574	ASZ1	1	15837.3	10057.9
ENSGALG00000011243	DAZL	2	124824	119026
ENSGALG00000052964	ENSGALG00000052964	2	2271.62	1834.51
ENSGALG00000001109	GTSF1	27	22319.4	19314.7
ENSGALG00000003148	SPAG16	7	2648.48	2298.03
ENSGALG00000004297	DNAH1	12	2514.31	2598.49
ENSGALG00000046180	TDRD1	6	11583.3	11005.7
ENSGALG00000033664	MOV10L1	1	16698.4	15698.3
ENSGALG00000029211	FKBP6	19	4656.55	4286.47
gene silencing by RNA
ENSGALG00000002645	PIWIL1	15	10311.9	9038.43
ENSGALG00000019211	MAEL	1	11548.2	9091.37
ENSGALG00000004704	ENSGALG00000004704	11	9984.43	10145.8
ENSGALG00000034574	ASZ1	1	15837.3	10057.9
ENSGALG00000046180	TDRD1	6	11583.3	11005.7
ENSGALG00000029211	FKBP6	19	4656.55	4286.47
male meiotic nuclear division
ENSGALG00000026578	ENSGALG00000026578	2	8396.04	6397.6
ENSGALG00000011565	TDRD9	5	12739	11014.1
ENSGALG00000019211	MAEL	1	11548.2	9091.37
ENSGALG00000034574	ASZ1	1	15837.3	10057.9
ENSGALG00000005037	ENSGALG00000005037	19	4073.63	3272.19
ENSGALG00000051549	ENSGALG00000051549	19	2709.25	2238.87
DNA methylation involved in gamete generation
ENSGALG00000011565	TDRD9	5	12739	11014.1
ENSGALG00000033634	TDRD5	8	2900.14	2701.95
ENSGALG00000019211	MAEL	1	11548.2	9091.37
ENSGALG00000034574	ASZ1	1	15837.3	10057.9
ENSGALG00000046180	TDRD1	6	11583.3	11005.7
ENSGALG00000029211	FKBP6	19	4656.55	4286.47
P granule organization
ENSGALG00000044279	TDRD6	3	4049.07	3167.46
ENSGALG00000033634	TDRD5	8	2900.14	2701.95
ENSGALG00000046180	TDRD1	6	11583.3	11005.7
ENSGALG00000016492	TDRD15	3	4954.53	4479.86
piRNA metabolic process
ENSGALG00000011565	TDRD9	5	12739	11014.1
ENSGALG00000002645	PIWIL1	15	10311.9	9038.43
ENSGALG00000044279	TDRD6	3	4049.07	3167.46
ENSGALG00000033634	TDRD5	8	2900.14	2701.95
ENSGALG00000019211	MAEL	1	11548.2	9091.37
ENSGALG00000034574	ASZ1	1	15837.3	10057.9
ENSGALG00000046180	TDRD1	6	11583.3	11005.7
ENSGALG00000016492	TDRD15	3	4954.53	4479.86
ENSGALG00000029211	FKBP6	19	4656.55	4286.47

## Sheet: Supp Table 5
	Supplementary Table S5: List of genes expressed higher in male PGCs than female PGCs.
	Sl. No.	Gene	Genename	Chr	log2FoldChange	padj	Female	Male
	1	ENSGALG00000002394	RGP1	Z	1.03759	8.62236e-31	629.189	1292.2
	2	ENSGALG00000028998	XPA	Z	1.23777	3.18412e-27	10290	24265.9		Gene	Gene ID
	3	ENSGALG00000002605	MRPL17	Z	1.25715	1.0087e-24	1505.6	3599		Genename	Gene name
	4	ENSGALG00000053878	ENSGALG00000053878	Z	1.03533	5.65693e-22	350.423	717.299		Chr	Chromosome number
	5	ENSGALG00000015052	ENSGALG00000015052	Z	1.02886	1.45868e-19	1429.3	2916.9		log2FoldChange	The log2 value of fold change of female PGCs vs male PGCs obtained from the DESeq2 R package, log2fc value higher than 1 was used as a cutoff to call male germ cell specific genes
	6	ENSGALG00000020538	SLC49A3	Z	1.07071	4.13253e-19	412.181	865.842		padj	adjusted pvalue means corrected for multiple testing, value lower than 0.05 was used to filter male germ cell specific genes
	7	ENSGALG00000002430	SMN	Z	1.02802	1.57006e-18	3020.85	6160.67		Female	Average expression value from female PGCs, <500 are considered as gene is not expressed in female cells
	8	ENSGALG00000014751	ADAMTS6	Z	1.1312	4.44199e-18	1777.38	3892.35		Male	Average expression value from male PGCs, >500 are considered as expressed in male cells
	9	ENSGALG00000001765	CAAP1	Z	1.05192	8.21088e-18	725.83	1505.95
	10	ENSGALG00000014845	PLCXD3	Z	1.2577	3.99556e-17	283.966	679.212
	11	ENSGALG00000037880	ATP5A1Z	Z	1.0614	1.71987e-16	16452.1	34335.2
	12	ENSGALG00000012576	RASEF	Z	1.0547	1.05445e-14	408.172	847.678
	13	ENSGALG00000046953	ENSGALG00000046953	Z	1.03245	1.4686e-14	271.441	555.542
	14	ENSGALG00000015617	ENSGALG00000015617	Z	1.2733	3.39954e-14	17125.9	41395.1
	15	ENSGALG00000002439	ENSGALG00000002439	Z	1.01069	7.86707e-14	4988.32	10049.3
	16	ENSGALG00000014891	ITGA1	Z	1.05795	9.14005e-14	689.861	1436.56
	17	ENSGALG00000038723	RPP25L	Z	1.0146	1.74453e-13	2422.32	4893.63
	18	ENSGALG00000052796	ENSGALG00000052796	Z	1.12159	3.84134e-13	6652.8	14475.2
	19	ENSGALG00000014721	ENSGALG00000014721	Z	1.00354	4.42361e-13	1424.44	2855.1
	20	ENSGALG00000036774	RPL17	Z	1.24288	5.6255e-13	16084.9	38068
	21	ENSGALG00000005806	KIF24	Z	1.01287	1.1326e-12	1742.99	3517.13
	22	ENSGALG00000014942	NSA2	Z	1.01458	9.3243e-12	5668.63	11451.8
	23	ENSGALG00000029118	ENSGALG00000029118	Z	1.10965	2.86061e-11	424.552	916.112
	24	ENSGALG00000005416	TTC39B	Z	1.07235	5.55729e-11	357.763	752.495
	25	ENSGALG00000015118	SMC5	Z	1.04971	6.02266e-11	4394.84	9096.63
	26	ENSGALG00000015090	PLIN2	Z	1.08803	1.08567e-10	953.292	2027.19
	27	ENSGALG00000015721	SVEP1	Z	1.50181	3.84456e-10	660.856	1870.49
	28	ENSGALG00000017558	ENSGALG00000017558	Z	1.00295	7.18527e-10	708.129	1418.43
	29	ENSGALG00000003295	ADAMTS12	Z	1.35449	8.09007e-10	349.741	893.797
	30	ENSGALG00000015082	RPS6	Z	1.03334	1.22521e-09	39843.7	81549.9
	31	ENSGALG00000030730	NOL6	Z	1.11775	2.10459e-09	2344.83	5089.15
	32	ENSGALG00000010179	RFX3	Z	1.25301	2.5209e-09	426.474	1016.12
	33	ENSGALG00000015103	CCDC171	Z	1.07704	2.77809e-09	1377.1	2904.75
	34	ENSGALG00000008229	ALDH7A1	Z	1.11221	5.19441e-09	4255.49	9199.44
	35	ENSGALG00000014734	ENSGALG00000014734	Z	1.09594	6.2833e-09	975.345	2084.87
	36	ENSGALG00000026107	ENSGALG00000026107	Z	1.39925	1.08344e-08	250.136	659.774
	37	ENSGALG00000028267	ENSGALG00000028267	Z	1.09456	1.11625e-08	2306.87	4926.6
	38	ENSGALG00000005316	SRFBP1	Z	1.02287	1.48862e-08	1679.27	3411.53
	39	ENSGALG00000036001	SMAD2Z	Z	1.11547	2.98909e-08	3578.41	7752.14
	40	ENSGALG00000015156	NMRK1	Z	1.08494	3.91834e-08	562.179	1192.41
	41	ENSGALG00000002009	FANCG	Z	1.13938	6.97891e-08	690.673	1522.09
	42	ENSGALG00000014686	FBN2	Z	1.50898	9.93371e-08	644.978	1835.41
	43	ENSGALG00000014880	PARP8	Z	1.27864	2.18317e-07	374.068	907.719
	44	ENSGALG00000025769	gga-mir-6565	Z	1.12199	3.00225e-07	307.812	670.288
	45	ENSGALG00000003733	LIFR	Z	1.3082	3.31879e-07	1106.83	2740.27
	46	ENSGALG00000026195	GALT	Z	1.34022	5.46423e-07	206.812	523.828
	47	ENSGALG00000003708	WDR70	Z	1.01543	2.31358e-06	2322.96	4695.57
	48	ENSGALG00000015704	TXN	Z	1.0404	4.14063e-06	9342.77	19215.7
	49	ENSGALG00000054942	ENSGALG00000054942	Z	1.13299	4.85631e-06	228.607	501.178
	50	ENSGALG00000014846	OXCT1	Z	1.14364	6.55742e-06	304.41	672.022
	51	ENSGALG00000003726	EGFLAM	Z	1.2005	6.72088e-06	993.763	2283.61
	52	ENSGALG00000015577	ENSGALG00000015577	Z	1.06152	1.25576e-05	380.814	795.238
	53	ENSGALG00000026028	SREK1IP1	Z	1.03899	2.70931e-05	630.727	1295.32
	54	ENSGALG00000009312	RPL22L1	9	1.22765	3.41535e-05	2221.32	5201.5
	55	ENSGALG00000005330	SNCAIP	Z	1.04727	3.59184e-05	1703.63	3520.26
	56	ENSGALG00000028673	MARCH3	Z	1.50306	5.05327e-05	377.712	1070.65
	57	ENSGALG00000025868	TAF1C	Z	1.35976	5.08631e-05	244.213	627.015
	58	ENSGALG00000026757	DHFR	Z	1.06929	5.77775e-05	2342.84	4915.96
	59	ENSGALG00000010160	DMRT1	Z	1.04826	5.78975e-05	974.045	2014.19
	60	ENSGALG00000002142	DGKQ	Z	1.05995	7.39281e-05	1093.6	2279.61
	61	ENSGALG00000014923	ARHGEF28	Z	1.01967	8.98621e-05	248.606	503.649
	62	ENSGALG00000028996	SIGMAR1	Z	1.0541	0.000111125	451.887	938.809
	63	ENSGALG00000049766	ENSGALG00000049766	Z	1.36623	0.000134234	616.945	1589.98
	64	ENSGALG00000017405	NPR3	Z	1.11363	0.000331994	762.011	1648.52
	65	ENSGALG00000027630	NPR2	Z	1.3882	0.000487928	227.117	594.687
	66	ENSGALG00000006868	CRACR2B	5	1.01737	0.000544234	1389.9	2812.98
	67	ENSGALG00000049256	ENSGALG00000049256	5	1.06626	0.000874927	402.983	843.585
	68	ENSGALG00000038787	ADRA1D	4	1.53665	0.000921984	204.458	593.465
	69	ENSGALG00000027295	NUDT2	Z	1.0242	0.00141119	1277.85	2599.06
	70	ENSGALG00000014877	EMB	Z	1.16544	0.00199086	5103.24	11446.1
	71	ENSGALG00000050110	ENSGALG00000050110	Z	1.00601	0.00199086	450.482	904.946
	72	ENSGALG00000032856	GFRA2	22	1.39341	0.00273432	195.664	513.809
	73	ENSGALG00000001986	VCP	Z	1.26576	0.0074517	4387.42	10550
	74	ENSGALG00000003777	NELL1	5	1.71247	0.0234226	278.61	912.767
	75	ENSGALG00000040995	ENSGALG00000040995	7	1.14904	0.0256918	4311.03	9559.98
	76	ENSGALG00000002548	TLN1	Z	1.03859	0.026587	1903.59	3910.83
	77	ENSGALG00000026754	ENSGALG00000026754	25	1.23474	0.0290748	705.034	1658.82
	78	ENSGALG00000002165	UNC13B	Z	1.28061	0.0295848	9563.38	23233.3
	79	ENSGALG00000051939	ENSGALG00000051939	7	1.26727	0.0317756	355.458	855.161
	80	ENSGALG00000011809	GRIN2B	1	1.50374	0.0407668	237.822	673.891
	81	ENSGALG00000053408	ENSGALG00000053408	7	1.16903	0.0446305	748.612	1682.92
	82	ENSGALG00000045936	FAM83F	1	1.25924	0.047062	552.215	1321.51

## Sheet: Supp Table 6
		Supplementary Table S6: List of genes expressed higher in female PGCs than male PGCs.
	Sl. No.	Gene	Genename	Chr	log2FoldChange	padj	Female	Male
	1	ENSGALG00000033705	ENSGALG00000033705	W	-8.77578	0	11317.8	26.1575		Gene	Gene ID
	2	ENSGALG00000035998	Wpkci-7	W	-8.74902	0	33772.8	78.6223		Genename	Gene name
	3	ENSGALG00000040086	HNRNPKL	W	-9.0318	0	9211.1	17.7023		Chr	Chromosome number
	4	ENSGALG00000043758	ENSGALG00000043758	W	-7.66485	4.20391e-233	7703.42	38.0872		log2FoldChange	The log2 value of fold change of female PGCs vs male PGCs obtained from the DESeq2 R package, log2fc value lower than -1 was used as a cutoff to call female germ cell specific genes
	5	ENSGALG00000014184	ENSGALG00000014184	W	-8.91067	5.662e-230	4679.59	9.81451		padj	adjusted pvalue means corrected for multiple testing, value lower than 0.05 was used to filter female germ cell specific genes
	6	ENSGALG00000039023	NIPBLL	W	-5.98276	6.32068e-204	9767.27	154.744		Female	Average expression value from female PGCs, >500 are considered as gene is expressed in female cells
	7	ENSGALG00000040780	UBAP2	W	-7.38187	9.86834e-185	1840.06	11.1233		Male	Average expression value from male PGCs, <500 are considered as not expressed in male cells
	8	ENSGALG00000048286	ENSGALG00000048286	W	-8.15297	9.09431e-162	2775.18	9.88222
	9	ENSGALG00000035785	ENSGALG00000035785	W	-5.42113	1.20993e-160	1154.33	26.7803
	10	ENSGALG00000031327	ENSGALG00000031327	W	-8.09195	4.24253e-160	3318.9	12.3484
	11	ENSGALG00000035780	ENSGALG00000035780	W	-8.08926	1.17568e-133	1646.99	6.2025
	12	ENSGALG00000034488	ENSGALG00000034488	W	-6.90247	3.68589e-124	976.222	8.37198
	13	ENSGALG00000029783	ENSGALG00000029783	AADN05001439.1	-8.70789	1.50077e-117	1867.18	4.52946
	14	ENSGALG00000041221	ENSGALG00000041221	W	-8.37191	4.50853e-86	1306.03	3.99096
	15	ENSGALG00000030382	ENSGALG00000030382	W	-6.61606	1.71581e-85	724.963	7.57712
	16	ENSGALG00000038064	ENSGALG00000038064	W	-8.9847	2.20918e-83	1595.06	3.13949
	17	ENSGALG00000048542	ENSGALG00000048542	W	-8.02209	1.68281e-81	953.789	3.62496
	18	ENSGALG00000047904	ENSGALG00000047904	W	-6.10124	1.15279e-59	661.909	9.54141
	19	ENSGALG00000054870	ENSGALG00000054870	W	-7.87693	1.75201e-49	553.045	2.25381
	20	ENSGALG00000029545	Smad7b	W	-9.76893	1.31406e-46	1144.48	1.31291
	21	ENSGALG00000047999	ENSGALG00000047999	3	-6.77083	1.46482e-39	1842.15	16.8963
	22	ENSGALG00000047252	ENSGALG00000047252	2	-7.22747	3.56077e-30	558.219	3.79364
	23	ENSGALG00000053197	ENSGALG00000053197	3	-5.96061	1.31769e-29	1024.56	16.5129
	24	ENSGALG00000031262	ENSGALG00000031262	3	-4.66566	2.68834e-26	6953.58	273.939
	25	ENSGALG00000052041	ENSGALG00000052041	W	-9.41928	2.59977e-25	539.76	0.820631
	26	ENSGALG00000041736	FSTL5	4	-3.92159	3.16326e-18	1466.18	96.7862
	27	ENSGALG00000041500	ENSGALG00000041500	W	-6.21431	1.05809e-16	1731.03	23.2847
	28	ENSGALG00000016183	ENSGALG00000016183	3	-6.77528	2.77582e-16	2437.17	22.2925
	29	ENSGALG00000054091	ENSGALG00000054091	5	-3.97527	1.80625e-12	1074.29	68.3691
	30	ENSGALG00000027757	ARL4A	2	-1.15803	1.11156e-08	2127.42	953.711
	31	ENSGALG00000053018	ENSGALG00000053018	3	-9.17406	2.77178e-07	3079.1	5.33727
	32	ENSGALG00000003426	RHBDL3	18	-1.51886	3.3331e-07	701.702	244.988
	33	ENSGALG00000009920	COCH	5	-1.36928	5.57501e-07	27471.3	10633.8
	34	ENSGALG00000013715	DLC1	4	-1.28627	9.28445e-06	1952.52	800.493
	35	ENSGALG00000040263	ENSGALG00000040263	W	-3.74594	1.51821e-05	3404.88	253.818
	36	ENSGALG00000030081	SKAP2	2	-1.06195	1.88903e-05	6752.95	3234.67
	37	ENSGALG00000003767	NKD1	11	-1.27386	2.03625e-05	3463.32	1431.99
	38	ENSGALG00000049720	ENSGALG00000049720	1	-7.56322	2.72494e-05	553.394	2.93361
	39	ENSGALG00000052056	ENSGALG00000052056	14	-1.07763	3.39598e-05	18020	8537.78
	40	ENSGALG00000027173	TMEM159	14	-1.07549	3.78195e-05	17665.1	8382.06
	41	ENSGALG00000046955	ENSGALG00000046955	14	-1.26081	4.05664e-05	1611.84	672.689
	42	ENSGALG00000027633	RASSF9	1	-1.63115	8.185e-05	873.818	282.015
	43	ENSGALG00000017295	PTHLH	1	-1.91524	9.33634e-05	781.077	207.138
	44	ENSGALG00000002350	ENSGALG00000002350	14	-1.06276	0.000548891	3905.5	1869.84
	45	ENSGALG00000049610	ENSGALG00000049610	2	-1.03613	0.000663635	7861.84	3833.82
	46	ENSGALG00000015737	NCAM2	1	-1.05688	0.000903591	2015.27	968.449
	47	ENSGALG00000033407	BRINP3	8	-3.90054	0.000966464	800.068	53.5806
	48	ENSGALG00000049576	ENSGALG00000049576	1	-1.96062	0.00142033	2537.06	651.952
	49	ENSGALG00000052486	ENSGALG00000052486	8	-1.05793	0.00157647	1252.13	601.134
	50	ENSGALG00000035752	PEX2	2	-1.46463	0.00615847	17013.2	6164.31
	51	ENSGALG00000000452	TNFRSF10B	22	-1.06143	0.00860261	549.146	263.406
	52	ENSGALG00000047918	ENSGALG00000047918	4	-4.69386	0.0177639	557.476	21.5687
	53	ENSGALG00000050911	ENSGALG00000050911	4	-1.12184	0.0209528	759.934	349.197
	54	ENSGALG00000028318	CDKN1A	26	-1.207	0.0259904	509.79	221.155
	55	ENSGALG00000027198	TMEM47	1	-1.13576	0.0383331	4550.98	2071.18

## Sheet: Supp Table 7
Supplementary Table S7: RT- PCR primers used to screen germ cell-specific genes
Gene name	Forward sequence	Temperature	Reverse sequence	Temperature	Amplicon size (bp)
FDFT1	GTGGGATCGGTATTGCCACT	59.82	CCCTCTGAACACCTGCTTGT	59.89	436
GNG10	GACCTGGTAGGTTGTTGGGC	60.61	CCTTAGGAGCTCGTGTGCTT	59.75	400
DDX43	CAACTGGGCCTCTCTTCGAG	60.11	GGGTGGGAGCAAGGACTAAC	60.04	464
KCNH7	TTGTGCCCACTCTGTGTTCT	59.45	GCCAGAGCCAAAAATCAGCA	59.4	432
SOX21	AAGGACAAGTTCGCCTTCCC	60.25	CTGCAGTTGCAGGGGATCAT	60.4	470
DDX4	GCGTGGATGGCTAACTCTGG	60.81	TGCCACGCAGAGGACTATTT	59.39	406
DMRT1	ACCAGCCATCCCTGTATCCT	60.03	TAAGTCGAGGCACTCAACGC	60.39	472
DAZL	CTGCACCGCAATTCCATAGTG	59.94	TTTTCTGAAGTGATGCGCCC	59.12	455
RNF17	ACAGTGGTTGCATAGAGAGGG	59.44	ACTGCTTGGTAAGGTTCTCGG	60	468
MOV10L1	TTTCCAAGCTTCCTGCCACA	60.11	CAGTCTTTCATGCAAGTTTTCCAC	59.26	494
GTSF1	GCCACCCTGAAGTTGCAAAG	59.97	GAAACACCATGCACCCACAC	59.97	436
DMRTB1	TTGGGACTACGCTCACTCTG	59.11	GGGGAAGATGGTTGGCTAGG	59.82	450
GASZ	ACAAGTGGTGATGTGTCGCT	59.89	TTTGTCAGCCCCAAGCTCAA	60.11	462
TDRD15	GTGTGAACCTGACTACCGCA	59.97	CTGAACTGCGGGGAAAATGC	60.11	498
FKBP6	ACTCCGGGTATCTGGAGCAT	60.11	GAAGGGTTGCGACCAAGGAT	60.32	436
TDRD5	AGAACTTACCTTCCCAGGGGT	60.13	GGGCCAGTTTGGCTCATTTC	59.75	439
TUBA1B	TCGCAAACTGGCTGATCTGT	59.9	GGGGAAATGGATTCGTGGGT	60.03	439
PNLDC1	CAACTGGTTCTGCGACAAGC	60.04	CTCAGCGTATCGTGCAGAGT	59.9	483
ST8SIA2	TGAAACACCGCATCAACGTC	59.42	TGCGCGTTAACAAAGACACC	59.69	450
W sex primer	CCCAAATATAACACGCTTCACT		GAAATGAATTATTTTCTGGCGAC		415
ZPRDM14	TCTTCTGTACGGACCCCATC		GCACTGGATAGCCGTCAAAT

## Sheet: Supp Table 8
Supplementary Table S8: List of polymerases and restriction enzymes used for the synthesis of in situ hybridisation probes
Probe name	Polymerase	Restriction enzyme
DMRT1	SP6	NcoI
FKBP6	SP6	NcoI
GASZ	T7	PstI
GTSF1	SP6	NcoI
PNLDC1	T7	SalI
TUBA1B	T7	PstI
ENSGALG00010000836 (AJ)	T7	PstI

## Sheet: Supp Table 9
Supplementary Table S9: List of QRT-PCR primers used
GeneID	GeneName	Forward sequence	Temperature	Reverse sequence	Temperature	Amplicon Size (bp)
ENSGALG00000002350	DNAH3	GGCAATTGTTCACGTCTGGT	59.05	TCAAGACCATCCGAGCAGTT	59.02	191
ENSGALG00000003426	RHBDL3	GGATGTCCTACCTATGGCCG	59.39	GTCCTGGTAGCAGATCCTCC	58.96	199
ENSGALG00000003767	NKD1	TGGAGGACTGGATGGTGAAG	58.72	GTCTTCTCTGGAGGCAAAGC	58.55	199
ENSGALG00000003777	NELL1	ACGTTTCTGGTGACCCTTCA	59.17	TCTCATCCCGTAAGCCACTG	59.18	112
ENSGALG00000003923	COL6A3	TTTCCGCCTTCAGTTCATGC	59.12	AAGTCACAACAAAGTCCCGC	58.98	191
ENSGALG00000006868	CRACR2B	CACTGGGAAGCAGAAGAGGA	59.02	AGCTCACTCTGAAGCCTCTG	59.1	194
ENSGALG00000009312	RPL22L1	TTTGCCTCGACCTGACTCAT	59.02	TGCTTCTCCGATGTCACTGT	59.03	166
ENSGALG00000009920	COCH	TGCCTCTCTTTCCAGTGTCT	58.28	CCGGGTAGTTTTCCTGTCCT	59.02	107
ENSGALG00000011708	MYLK	ACTTTGTGCTGCAGTGCTAC	59.05	CCATCATCTTCTGGCAAGGC	58.97	148
ENSGALG00000013715	DLC1	ACTTCCTGGACAGAGATGCC	59.09	CCTCTTGCTGTCCCTCTGAA	59.02	173
ENSGALG00000015737	NCAM2	CTGCGAGCATCTCCAACTTG	59.27	TTCACCCACACTGAGTTCGA	58.88	154
ENSGALG00000016183	-	GCCAGAGCCTTGTCTTCATG	58.91	TCACATCTTGAGCTGGTCCA	58.65	90
ENSGALG00000016263	-	CCTCCCGTACAACACAGACT		ATAGCCACGTATCTGCCCAG
ENSGALG00000016908	PCDH9	GTGCTGTATCTGCTGGAACA	57.9	ACACTGAAATGATGCGCGAT	58.65	150
ENSGALG00000017295	PTHLH	ATCAGTAGAGGGGATCAGCC	57.98	ACGGATTTCTGCAGTGTTGA	57.75	145
ENSGALG00000026754	-	GGACTGAGGATGGAACTGCT	59.09	GGGAGAAGAAGACACCTGCT	59.02	135
ENSGALG00000027173	TMEM159	TGTTGCCTTATCGCTCCTGA	59.1	CACAAAGCACACAGAGGAGG	58.77	164
ENSGALG00000030081	SKAP2	GCCTCAATAGCATCTGACCG	58.49	TACTGATAGCACACCAACGC	58	181
ENSGALG00000030680	-	GCTTACTCTGCGGCTTCTTC	59	GGAAAGGAGGGCGAGTGATA	58.88	195
ENSGALG00000031094	EDA2R	CGCATCCAGAAGTCCAACTG	58.92	GAACTGCCACTTTCACCAGG	59.05	184
ENSGALG00000031262	-	AATTCTGGTCGCAGTGTTGG	58.76	AATGCACCTTTCCATCCAGC	58.81
ENSGALG00000032339	-	GCCATCTCAGGAGGTATGCA	59.24	TCGTGGTGAGAGATCGTGAG	58.94	137
	SMAD7B/SMAD7Z	GGAGAGGTTGGTGTGCTACG	60.39	TCTTCACAACCGGTGGAGTG	59.6	149
